# Supplementary material for: Non-adherence and non-persistence to intravitreal anti-vascular endothelial growth factor (anti-VEGF) therapy: a systematic review and meta-analysis
Source: Syst Rev. 2023 Jun 2;12:92. doi: 10.1186/s13643-023-02261-x (PMC10237080; doi:10.1186/s13643-023-02261-x)
Supplement: Supplementary file 1 — Additional file 1. [file 13643_2023_2261_MOESM1_ESM.xlsx]

## Sheet: Combined table final
#	Study name	Investigator	Year	Location	Study Design	Source of data and duration of study	Population size	n (%) Male	Mean Age (Years)	Intervention and regimen	Definition of non- adherence	Overall Non-Adherence, n (%)	Patient-associated non-adherence, (non-accidental patient factors derived from the breakdown of reasons for non-adherence) *	Reasons for non-adherence, n (% of total)	Comments
1	Neovascular AMD in the Very Old (≥90 Years): Adherence to Treatment	Yousif Subhi et al.	2017	Denmark	Retrospective charts Review	Patient treatment record, 2009 - 2012 Ranibizumab, 2014 – 2015 Aflibercept	116	NR	> 90	Ranibizumab and Aflibercept, Three consecutive monthly injections, evaluation with dilated fundus examination and OCT, then further PRN treatment (Pro Re Nata) as determined by local guidelines – subretinal fluid, retinal hemorrhage, or choroidal neovascularization (CNV) on angiography. Otherwise booked for re-evaluation. Treatment stopped if: retinal tubuli, fibrotic scar, consecutive inactive A…	Discontinuation	59 (51.0%) discontinued	16 (13.8%) discontinued due to burden/opting out	Death 16 (13.8%), Burden/opt-out 16 (13.8%), Inactive CNV 8 (6.9%), Retinal tubuli/fibrotic scar 17 (14.7%)	Although 51.0% discontinued, 13.8% were due to burden/opting out. When both eyes were eligible, investigators used first eye diagnosed, or right eye to avoid statistical problems with assumptions of independent sampling. Patients are offered free-of-charge transportation between their home and the hospital department, including patients that may need wheelchair or special support.
2	Factors Affecting Compliance to Anti-VEGF in AMD Patients	Onur Polat et al.	2017	Turkey	Retrospective Files Review + Telephonic interviews.	Patient treatment record 2009 - 2012	314	154 (49.0%)	71.6 ± 9.1	Ranibizumab, Three consecutive monthly injections followed by monthly follow-up with intravitreal injections as needed (PRN)	Non-adherence split into two groups: incomplete one-year follow-up, or incomplete 3 monthly loading dose	125 (39.8%), (57 (18.2%) incomplete one-year follow-up, plus 68 (21.6%) incomplete three-monthly loading dose)	Non-adherence total is 87 (28%) by excluding valid reasons such as death, traffic accidents, and severe weather	Fear of injection 37 (11.8%), Disbelief in benefit 27, (8.6%), Financial difficulty 26 (8.3%), Continuing in another province 25 (8.0%), Comorbid systemic diseases 23 (7.3%), Dissatisfaction with facilities 22 (7.0%), Lack of time 20 (6.4%), Old age 20 (6.4%), Perceived improvement 7 (2.2%), Death 6 (1.9%), Job timing 6 (1.9%), Caring for spouse 5 (1.6%), Traffic accidents 4 (1.3%), Winter weathe…	In Turkey, patients with health insurance must pay a certain portion of the price of ranibizumab. In addition to this, high transportation costs can be a serious problem for patients and their families whose financial means are limited. Due to the large numbers of patients, the amount of time allotted to patients in outpatient clinics and operating rooms is minimized. Percentages of reasons for n…
3	Treatment Compliance Among Diabetic Retinopathy and AMD patients	Reinhard Angermann et al.	2019	Austria	Retrospective patient’s data analysis	Patient treatment record, 2015 - 2018	841 nAMD, 423 DR	308 (36.6%)	81.0 ± 8.1 nAMD, 67 ± 12.1 DR	Ranibizumab and Aflibercept, three consecutive monthly injections followed by monthly follow-up with intravitreal injections as needed (PRN)	Loss to follow up (LTFU) defined as a one visit-free interval of >6 months, or long-term LTFU >12 months. If appointment rescheduled, then not considered LTFU.	24 (2.9%) nAMD LTFU >6 months, 122 (28.8%) DR LTFU for >6 months	24 (2.9%) nAMD, 122 (28.8%) D), (Reasons for absence remain unknown)	Old age >70, Need for assisted transport	Reasons for absence remained unknown for some patients. The strength of this study was that it was conducted in a setting of universal health coverage
4	Adherence to Ranibizumab for Neovascular AMD	Katharina M. Droege et al.	2012	Germany	Cross Sectional Study.	Patient interviews, Pre-2011, unspecified	95	42 (44.2%)	NR	Ranibizumab, Three consecutive monthly injections followed by one to three 4-6 weekly follow-up with intravitreal injections as needed (PRN)	Discontinuation at 675 days as this was the mean follow-up time	18 (18.9%) discontinued	Non-persistence total is 10 (10.5%) including loss of motivation and comorbid disease	Loss of motivation, fear of injection, fear of negative result, difficulty travelling 7 (7.37%), Comorbid disease 3 (3.2%), Continuing elsewhere 5 (5.3), Fibrosis 2 (2.1%), Death 2 (2.1%)	Patients had to make an advance payment of €270 before injections, which was reimbursed within a relatively short period of time.
5	Ranibizumab for Exudative AMD: A five-year study of adherence to follow-up	E. Boulanger-Scemama et al.	2014	France	Retrospective Chart Review	Patient treatment record + Telephonic Survey, 2006 – 2007	201	74 (36.8%)	78 ± 07	Ranibizumab, Three consecutive monthly injections followed by one to three 4-6 weekly follow-up with intravitreal injections as needed (PRN)	Loss to follow up (LTFU) defined as a one visit-free interval of >6 months	52 (25.9%) after 1 year, 115 (57.2%) after 5 years	Total patient-led intentional non-adherence is 63 (31.3%) after 5 years including dissatisfaction burden of follow-up, unknown etc	Data after 5 years:, 40 (19.9%) continued elsewhere, 20 (10.0%) dropout of these: (10 (5.0%) dissatisfied with results, distance 9 (4.5%), burden of periodic follow-ups 3 (1.5%), social isolation 2 (1.0%)), 12 (6.0%) died, 43 (21.4%) unknown	These dropout rates are higher than those reported by Droege et al. (19% at 2 years) [11], and could be explained by the fact that our hospital is a tertiary referral health care center for AMD, where patients are regularly sent for advice and treatment initiation.
6	Reasons for Discontinuation of Intravitreal VEGF Inhibitors in Neovascular AMD	Anagha Vaze et al.	2014	Australia	Retrospective Chart review	Patient treatment record, 2006 - 2012	248	NR	82	Ranibizumab, Unspecified regimen	Permanent discontinuation over a 6-year period	105 (42.3%) discontinued permanently	Treatment non-persistence by patient 26 (10.5%) including pain, burden of visits, difficulty attending, no perceived benefit, perceived as expensive, co-morbidities	36 (14.5%) stopped by doctor due to inactive lesion or treatment deemed futile, 26 (10.5%) patients declined further treatment of these: (pain/discomfort 3 (1.2%), burden of frequent visits 2 (0.8%), difficulty in attending the practice 2 (0.8%), treatment not being perceived to be beneficial 6 (2.4%), treatment perceived to be too expensive 2 (0.8%), co-morbidities 11 (4.4%)), 40 (38.1%) stopped…	Ranibizumab has been available with prescription on the Pharmaceutical Benefits Scheme since August 2007 in Australia. Before this date, it cost the patient $2,000 per dose, now it costs a maximum of $30.70 on the Pharmaceutical Benefits Scheme or $4.90 for patients receiving social security support. This may explain the relatively low number of patients declining treatment because of expense (0.…
7	One-Year Outcomes Using Ranibizumab for Neovascular AMD: a Prospective and Retrospective Study	Hjelmqvist et al.	2011	Sweden	Open Label Observational Non-Comparative Study	Retrospective and Prospective Chart review, 2007 - 2008	471	160 (34.0%)	78 ± 08	Ranibizumab, Three consecutive monthly injections followed by 4-6 weekly follow-up with intravitreal injections as needed (PRN)	Discontinuation in observation period of 12 months	101 (21.4%) discontinued in total	40 (8.5%) non-persistence due to withdrawal of informed consent, declined further injections, poor eyesight, perceived lack of improvement, non-attendance at follow-up, other reasons	34 (7.2%) doctor-led decision, 2 (0.4%) withdrawal of informed consent, 6 (1.2%) declined further injections, 1 (0.2%) had serious complication, 7 (1.5%) referred elsewhere, 8 (1.7%) unknown, 17 (3.6%) “visual acuity too low” (unspecified), 3 (0.6%) lack of eyesight improvement, 7 (1.5%) “non-attendance at follow-up visits”, 6 (1.3%) change in therapy, 5 (1.1%) death, 5 (1.1%) other reasons
8	Loss to Follow-up among Patients with Neovascular AMD Who Received Intravitreal Anti-VEGF Injections	Anthony Obeid et al.	2018	USA	Retrospective patient’s data analysis	Patient treatment record, 2012 - 2016	9007	3062 (34.0%)	81 ± 8.8	Ranibizumab, Unspecified regimen	Loss to follow-up defined as receipt of 1 or more injections with no subsequent follow-up visit within 12 months	2003 (22.2%) lost to follow-up after 12 months, Among the patients who were LTFU, 1854 (20.6%) had no follow-up visit and 149 (1.7%) had a follow-up visit after 12 months.	1854 (20.6%) had no follow-up visit	Although there was no interview process or breakdown of reasons for discontinuation, certain factors were identified as being correlated with loss to follow-up: older age, non-white race, lower regional adjusted gross income, greater distance to clinic, and unilateral eye disease
9	Four-Year Treatment Results of Neovascular AMD with Ranibizumab and Causes for Discontinuation	MK Falk et al.	2013	Denmark	Retrospective, single-center chart review	Patient treatment record, 2007 - 2011	855	316 (37.0%)	77.3 (54 to 96)	Ranibizumab, Three consecutive monthly injections followed by one to three 4-6 weekly follow-up with intravitreal injections as needed (PRN)	Discontinuation within the four-year period	399 (46.67%) in total discontinued in the 4-year period	36 (4.2%) were patient-led reasons including not wanting to receive further injections, being too tired, comorbidities, no perceived benefit/worsening vision, personality clash with physician	181 (21.1%) no signs of activity, 36 (4.2%) did not want to receive further injections of these: 23 (2.7%) no specific reason, 3 (0.4%) too tired, 2 (0.2%) comorbidities, 3 (0.4%) no response given, 2 (0.2%) no perceived effect, 1 (0.1%) perceived treatment made vison worse, 1 (0.1%) experienced corneal abrasion, 1 (0.1%) personality clash with physician, 113 (13.2%) judged non-treatable, 69 (8.1…	Treatment of neovascular AMD with ranibizumab has been performed at our department since 2007. In Denmark, treatment with Lucentis is covered by the Public National Health Insurance, which is a privilege extended to all citizens and is financed from general taxation.
10	Trends in age-related macular degeneration management in Singapore	Ng WY et al.	2014	Singapore	Retrospective cohort study	Electronic treatment record, 2009, 2010, 2011	225 in 2009, 247 in 2010, 238 in 2011	NR	NR	Ranibizumab (approx. 20%) or bevacizumab (approx. 80%), A variety of regimens - monthly with PRN retreatment, treat-and-extend, sometimes less frequent follow-up	Discontinuation within 12 months	Treatment was discontinued within 12 months since the first injection in 83 of 225 (36.9%) patients in 2009, 88 of 247 (35.6%) patients in 2010, and 94 of 238 (39.5%) patients in 2011	83 (36.9%) 2009, 88 (35.6%) 2010, 94 (39.5%) 2011	NR	It is increasingly recognized that Asian AMD often presents and responds differently. Singapore has a mixed funding model for health care, with an emphasis on individual co-payments for treatment and the use of individual medical savings account coupled with government subsidies.
11	Remission and dropout rate of anti-VEGF therapy for age-related macular degeneration	Oishi A et al.	2011	Japan	Retrospective cohort study	Clinical records, phone interview, 2008 - 2010	90 eyes of 87 patients	59 (67.8%)	76.8 ± 9.6	Ranibizumab and pegaptanib, Single injection, 3 consecutive monthly injections, or combination therapy with verteporfin -plus additional injections were given as-needed PRN	An injection-free period greater than 6 months at the final observation was regarded as cessation	32 eyes of 31 patients (35.6%). Remission was achieved in 13 (14.9%). The other cases either	18 (20.7%) did not wish to undergo further treatment or dropped out.	Physical (inability to come to hospital by themselves, cerebral infarction, and compression fracture of lumbar spine), financial (small pension), or social (the patients themselves have to care other family members) burdens.
12	Causes of interruption of bevacizumab therapy in age-related macular degeneration	Nunes RP et al.	2010	Brazil	Retrospective case series	Medical records and telephone interviews, 2006 - 2008	82	NR	75.2 (range 65-89)	Bevacizumab, Three consecutive monthly injections followed by 4 weekly follow-ups with intravitreal injections as needed (PRN)	Discontinuity defined as absence of patient follow-up after a minimum of 3 months from the last appointment	24 (29.3%)	21 (25.6%) excluding malignancy and CVA	Poor visual results 8 (9.8%), Lack of information about follow-up visits 5 (6.1%), Malignancy, Cerebrovascular accident 3 (3.7%), Difficulties in booking new appointments 2 (2.4%), Travelling problems 1 (1.2%), 5 Unknown
13	A 2 year multicentre observational study of Ranibizumab patients with nAMD in routine clinical practice: the EPICOHORT study	Pagliarini S et al.	2014	UK, Slovakia, Spain, Belgium, Switzerland	Retrospective observational study	Medical records and in person interviews, 2 years	755	NR	76.3 ± 8.7	Ranibizumab, All clinical assessments were performed at the discretion of the study investigator as part of his/her current practice to reflect the real-life practice in EU ophthalmology clinics.	Discontinuity within study period	225 (29.2%) patients discontinued	118 (15.6%) excluding adverse events, remission, and administrative reasons	Adverse event(s) 2 (0.3%), Unsatisfactory therapeutic effect 11 (1.5%), No longer requires study drug 24 (3.2%), Withdrew consent 23 (3.0%), Lost to follow-up: 75 (9.9%), Administrative problems: 58 (7.7%), Protocol deviation: 9 (1.2%)	Due to the observational nature of the study, the study protocol did not impose diagnostic/therapeutic interventions like optical coherence tomography (OCT) assessments or a visit schedule. Patients were treated with the commercially available intravitreal injections of ranibizumab 0.5 mg (Lucentis) as per the investigators’ judgement and guided by the current EU SmPC in effect during the time of…
14	Characteristics of patients who drop out from ranibizumab therapy.	McGrath LA et al.	2013	Australia	A retrospective case-control study.	Phone interview and record review. 2008 - 2010	250	99 (39.6%)	79.7 ± 10.4	Ranibizumab, Three consecutive monthly injections followed by 4 weekly follow-ups with intravitreal injections as needed (PRN)	Cessation defined as a period of 6 months free of injections at the final observation. If due to disease inactivity, these were classed as remission. If due to patient factors, these were classed as dropout.	142 (56.8%) cessation, of these: 57 (22.8%) remission, 85 (34.0%) dropout	26 (10.4%) unintentional patient-led dropout due to financial reasons, co-morbidities, perceived lack of improvement, and other reasons	57 (22.8%) in remission, 36 (14.4%) referred elsewhere, 3 (1.2%) moved overseas, 7 (2.8%) financial reasons, 4 (1.6%) co-morbidities, 7 (2.8%) perceived lack of eyesight improvement, 3 (1.2%) change of doctor, 2 (0.8%) happy with vision improvement thus far, 17 (6.8%) deceased, 6 (2.4%) unknown	Before injection, patients were counselled to alleviate anxiety. Management varied and was dependent on the age, size of neovascular membrane, binocular involvement, and degree of visual impairment. More frequent, monthly, intravitreal injections were administered to patients long term with moderate and advanced diseases.
15	Compliance of AMD patients undergoing anti-VEGF therapy	B. Heimes et al.	2011	Germany	Case Control Study	Patient treatment record, 2010 - 2011	191	NR	NR	Ranibizumab, Three consecutive monthly injections followed by one to three 4-6 weekly follow-up with intravitreal injections as needed (PRN)	Also, discontinuation in observation period of 6 months following last treatment, Extent of irregular attendance, defined by exceeding 4-week follow-ups by >2 weeks	76 (39.8%) discontinued at 2 years, 21% irregular attendance in first year	Non-adherence discontinuation total is 54 (28.3%) by excluding valid reasons such as death, moving away, and no information, as well as planned discontinuation, 21% irregular attendance in first year	60 (31.4%) unintentional, Of these: Transport 23 (12%), Death 12 (6.3%), Comorbidity 16 (8.4%), Moved away 2 (1.0%), Conflict with health insurance 2 (1.0%), Perceived improvement 3 (1.6%), Perceived lack of improvement 1 (0.5%), No information 2 (1%), Also, 17 (8.9%) were planned	The patient collective included 210 eyes from 191 patients – introducing a potential for over or under representation of adherence. Our analysis did, however, go by patients, not eyes.
16	Association of Visit Adherence and Visual Acuity in Neovascular AMD Patients	Meera S. Ramakrishnan et al.	2020	USA	Retrospective analysis of RCT	Patient treatment record, 2008 - 2009	1178	448 (38.0%)	79.1 +/- 7.3	Bevacizumab and ranibizumab , Monthly and PRN unspecified regimen	Visit adherence was measured in 4 ways: total number of missed visits, average number of days between each visit, longest duration in days (max days) between visits and visit constancy (the tally of 3-month periods with at least 1 visit attended).	Of 1178 patients, 197 (16.7%) were on time and did not have an interval between visits longer than 35 days. 87 (7.4%) did not have complete visit “constancy”	A total of 208 patients (17.7%) had at least 1 period where no visit occurred for more than 60 days	NR	Overall, 1091 patients (92.6%) had complete visit constancy during the entire study period. Visit constancy is defined as 3-month periods with at least 1 visit attended.
17	Association of Treatment Adherence with Visual Acuity in AMD, Diabetic Macular Edema (DME), and Branch Retinal Vein Occlusion (BRVO)	Christoph Ehlken et al.	2018	Germany	Retrospective Observational Cohort Study	Patient treatment record, 2011 - 2014	466 nAMD, 134 DR, 108 RVO	172 (36.9%)	77.9 ± 7.8	Ranibizumab and Aflibercept, Three consecutive monthly injections followed by one to three 4-6 weekly follow-up with intravitreal injections as needed (PRN)	Extent of non-adherence defined as unintended treatment/examination gaps >8 weeks	Over 12 months, 205 (44%) nAMD, 43 (32.2%) DR, 27 (25%) RVO	Total patient-associated non-adherence was 164 (35.0%) nAMD, 36 (26.6%) DR, 19 (17.5%) RVO	Old age, Poor visual acuity at baseline	When both eyes were eligible, investigators used first eye diagnosed, or right eye to avoid statistical problems with assumptions of independent sampling. Eight weeks was chosen as a cutoff such that, with a treatment follow-up of 4 weeks, it would allow for one missed visit, and count only two consecutive missed appointments. If the treating physician considered further treatment or examinations…
18	Missed Hospital Appointments of Patients Receiving Ranibizumab for Neovascular AMD	Michael Karampelas et al.	2015	Australia	Retrospective Cross-Sectional Study	Patient treatment record, 2 years	78	35 (44.9%)	78 ± 09	Ranibizumab, Unspecified PRN regimen	Missed hospital appointments	24	19 (24%) had at least one missed hospital appointment	19 (24%) had at least one missed hospital appointment, 14 patients had one missed appointment , 3 patients had two missed appointments, 2 patients had three missed appointments
19	Evaluating the impact of summer vacation on the visual acuity of AMD patients treated with ranibizumab	Massamba N et al.	2015	France	Comparative, single-centre, prospective analysis	NR, 2013 - 2014	63	28 (44.4%)	80.2 ± 7.6	Ranibizumab, Three consecutive monthly injections followed by 4 weekly follow-ups with intravitreal injections as needed (PRN)	Skipped one ranibizumab intravitreal injection during holidays	33 (53.24%) patients opted to skip an injection during their holidays	33 (53.24%) patients opted to skip	NR	It is common for patients in France to take extended holidays in the summer, and opt to delay, skip or put their anti-VEGF treatments ‘on hold’ until September, giving priority to their holidays over the progression of their eye disease
20	Changes in Visual acuity in Patients with Wet AMD Treated with Ranibizumab: the LUMIERE Study	S. Cohen et al.	2013	France	Retrospective Observational Descriptive Study	Patient treatment record, 1 year	551	204 (37.0%)	78 ± 07	Ranibizumab, Three consecutive monthly injections followed by 4 weekly follow-ups with intravitreal injections for 9 months as needed (PRN)	Non-adherence not clearly defined, Whether guidelines were followed or not regarding initial 3 monthly dose, monitoring every 30 days (+/- 7), and “regular” attendance at least every 51 days assigned arbitrarily	333 (60.4%) did not follow guideline of 3 successive injection at intervals of 4 to 5 weeks, 0 patients followed the guideline of monitoring every 30 (+/-7) days, 527 (95.6%) patients had not been seen “regularly” at least every 51 days defined arbitrarily and retrospectively	527 (95.6%) patients had not been seen “regularly” at least every 51 days	NR	If both eyes had been treated, then all study data were acquired for the eye treated first. NOTE: there is no breakdown of patient vs centre-led failure to meet guidelines, no discussion of reasons for not meeting guidelines, and no defined non-adherence measured. Study focused on everyday clinical practice in the framework of the current ranibizumab prescription guidelines in France, that is, af…
21	Adherence to Intravitreal Anti-Vascular Endothelia Growth Factor (Anti-Vegf) Drugs in Diabetic Macular Edema in an Egyptian Population: A Health Belief Mode	Ahmad E Habib et al.	2018	Egypt	Prospective Cross Sectional	Patient Interviews, 1 year	343	0.51	58 ± 10	Bevacizumab, Ranibizumab, Aflibercept, Three consecutive monthly injections followed by 4 weekly follow-ups with intravitreal injections as needed (PRN)	Patients who delayed or dropped two visits and/or one injection along the first year of therapy were considered non-adherent.	20.7% during first year of treatment	20.7% during first year of treatment (no breakdown of reasons)	Absence of funding/insurance, perceived susceptibility, perceived barriers, perceived benefits, and unilaterality of the injection.
22	Causes and Clinical Impact of Loss to Follow-Up in Patients with Proliferative Diabetic Retinopathy	Hazem Abdelmotaal et al.	2020	Egypt	Prospective cohort study	Hospital Record + Self-administered questionnaire, 2013 - 2018	467	0.531	56 ± 9.7	Unspecified	LTFU: missing any follow-up visit for any interval exceeding 6 months	18.46%, 8 out of 90 IVI only, 45 out of 197 IVI plus photocoagulation	86 (18.46%) (no breakdown of reasons)	23 (4.9%) Lack of concern, 21 (4.5%) Lack of treatment affordability, 21 (4.5%) Other disabling comorbidities, 21 (4.5%) Employment obligations, 20 (4.3%) Lack of trust/satisfaction with treatment, 10 subjects (2.1%) Transportation difficulties, 9 subjects (1.9%) lack of social support
23	Risk Factors for Discontinuation of Treatment for Neovascular Age-Related Macular Degeneration	Inger Westborg et al.	2017	Sweden	Retrospective Cross Sectional	Data collected from national database register, 1 year	932	0.37	80 ± 8	Ranibizumab (three monthly loading then treat and extend), Aflibercept (three monthly loading then every 2 months)	Treatment discontinuation is defined as having a termination visit or lacking a control or treatment visit during the period of 10−14 months after the diagnostic visit.	472 (50.9%) discontinued	5.2% of the 114 who gave reason for discontinuation were patients’ wishes, 0.6% of total	Of the 114 who gave reasons: 78 (8.4%) Low VA, 29 (3.1%) Stable VA, 6 (0.6%) Patients’ wishes, 1 (0.1%) Adverse effects
24	The impact of out-of-pocket costs on patient initiation, adherence and persistence rates for patients treated with anti-VEGF medicines, nAMD and DMO	Shaun Jackson et al.	2019	Australia	Retrospective cohort drug-utilisation analysis	Clinic pharmacy’s dispensary database, 2016 - 2019	11592	NR	NR	Unspecified, Treat-and-Extend treatment, regimen	Non-Persistence during first 12 months.	nAMD: BBC: 23.18%, ROMC: 39%, DMO: BBC: 33.8%, ROMC: 56.17%	NR	NR	Patients who had not had a prescription for an intravitreal injection dispensed in the last 6 months were assumed, for the purposes of this analysis, to have stopped treatment. They were categorized as non-persistent. Bulk billing refers to insurance paying the cost of treatment without any out-of-pocket expenses. ROMC is rest of market clinics.
25	One-year outcome of ranibizumab for neovascular age-related macular degeneration: a thorough analysis in a real-world clinical setting	Andrea Gabai et al.	2014	Italy	Retrospective 12-month follow-up analysis	Hospital records, 1 year	100 eyes, (92 patients)	0.45	76 ± 8	Ranibizumab, seventy-two eyes had an initial per-protocol loading phase of 3 monthly injections followed by pro re nata (PRN) retreatments, whereas 28 eyes received an initial single injection and were then reinjected as needed.	Not reinjecting despite BCVA loss >5 letters one or more times	0.37	NR	NR
26	Treatment Patterns for Neovascular Age-Related Macular Degeneration: Analysis of 284 380 Medicare Beneficiaries	Lesley H. Curtis et al.	2011	USA	Retrospective cohort study	Chart review, 2006 - 2008	194,338 anti-VEGF patients	0.36	81.1 ±7	Pegaptanib, Bevacizumab, or Ranibizumab	Discontinuation defined as absence of treatment after 12 months	104,165, (53.6%)	NR	NR	Several treatments were investigated including photodynamic therapy and thermal laser. 194,338 of the total were receiving anti-VEGF
27	Twelve-Month Outcomes of Ranibizumab vs. Aflibercept for Neovascular Age-Related Macular Degeneration: Data from an Observational Study	Mark C. Gillies et al.	2016	Australia, New Zealand, Switzerland	Database observational study	Hospital records, 1 year	394 eyes (369 patients)	31% (Ranibizumab, 42.6% (Aflibercept)	81±7	Ranibizumab and Aflibercept, Monthly, PRN, and T&E	Non-completers were defined as eyes not completing 12 months of follow-up	91 (24.66%) non-completion rate	66 (17.9%) Patient refusal, comorbidities, and no reason given	11 (3.0%) Change of treating physician, 8 (2.2%) Patient refusal of further treatment, 7 (1.9%) Lack of treatment response (physician-led decision), 6 (1.6%) Patient death, 2 (0.5%) Comorbidity, 1 (0.3%) Successful treatment, 56 (15.2%) No reason given
28	A 12-month, prospective, observational study of ranibizumab in treatment-naïve Taiwanese patients with neovascular age related macular degeneration: the RACER study	Wen-Chuan Wu et al.	2020	Taiwan	Open-label, prospective, observational study	NR, 2014 - 2017	161	0.645	72± 11	Ranibizumab, Three consecutive monthly injections followed by intravitreal injections as needed (PRN)	Discontinuation during study period	47 (29.2%) discontinued	46 (28.6%) Withdrawal of consent, LTFU, other	40 (24.8%) Withdrawal of consent, 5 (3.1%) Loss to follow-up, 1 (0.6%) Death, 1 (0.6%) Other
29	Importance of continuous treatment with intravitreal aflibercept injections in patients with neovascular age-related macular degeneration—12-month post hoc analysis of the PERSEUS real-world evidence study	JoachimWachtlin et al.	2020	Germany	Prospective, non-controlled, noninterventional, multicentre cohort study	Post hoc analysis of the PERSEUS study, 2013 - 2017	370 patients who had received 7 or more intravitreal injections in the PERSEUS study	0.41	78 ± 8	Aflibercept, Monthly loading dose for three months, then once every two months for 12 months	Irregular treatment defined as “any deviation from regular treatment” as per the European Summary of Product Characteristics (SPC) – three monthly loading doses followed by once every two months for 12 months	161 (43.5%) irregular treatment, Also, 50 patients discontinued within the 12 months	161 (43.5%) irregular treatment, Also, 50 (13.5%) patients discontinued within the 12 months	NR	More than 40% of the patients receiving at least 7 injections during the first treatment year in the PERSEUS study were irregularly treated. One factor possibly contributing to this observation may be, that at the time the study was active (2013–2017), German professional associations recommended solely as-needed PRN treatment schemes with anti-VEGF agents.
30	Loss to Follow-up After anti-VEGF Injections in Patients with Diabetic Macular Edema	Xinxiao Gao et al.	2019	USA	Retrospective cohort study	Electronic patient record, 2012 - 2017	1632	827 (50.7%)	69 ± 11	Unspecified drug and regimen	LTFU defined as a subsequent visit occurring more than 12 months after an intravitreal injection or no further visits after the last intravitreal injection.	413 (25.3%) LTFU	413 (25.3%) LTFU	No breakdown of reasons, Hispanic, low baseline visual acuity associated with LTFU (P < 0.05)	Of the 413 patients LTFU in our study, the vast majority (86.0%) had no return visits for more than 12 months after the last injection, whereas only 14.0% returned for a visit more than 1 year after an intravitreal injection.
31	Factors Affecting Compliance to Anti-VEGF Treatment of Diabetic Macular Edema in a Cohort of Jordanian Patients	Nakhleh E Abu-Yaghi et al.	2020	Jordan	Retrospective cohort	Patient interviews, 2017 - 2017	117	65 (55.6%)	63 ± 10	Unspecified anti-VEGF agent, Three consecutive monthly injections followed by intravitreal injections as needed (PRN)	Non-compliance defined as missing the three loading doses or prescribed injections during 12-month period.	15% non-compliant	15% non-compliant	No breakdown of reasons	The limitations of this study lie in its retrospective nature and the number of patients analyzed and the rather short follow-up period
32	Treatment Efficacy and Compliance in Patients with DME Treated with Ranibizumab in a Real-Life Setting vs nAMD	Anne-Laurence Best et al.	2018	France	Retrospective cohort	Patient database, 2012 – 2015 DME, 2013 – 2014 nAMD	55 DME pts, 55 nAMD pts	14 (25.46%)	85.3 ± 6.3	Ranibizumab, Three consecutive monthly injections followed by intravitreal injections as needed (PRN)	Lost to follow-up (stopped their follow-up before the end of the first year)	At M12, 25.45% of DME patients were lost to follow-up versus 16.8% of nAMD patients	25.45% of DME patients were lost to follow-up, 16.8% of nAMD patients	No breakdown of reasons	No association was found in gender- and treatment-wise distribution of reasons for loss to follow-up.
33	Factors affecting compliance to intravitreal anti-VEGF in Indian patients with RVO, nAMD, and DME	Aditya Kelkar et al.	2020	India	Retrospective single-center study	Hospital electronic records, oral questionnaire, 2013 - 2017	648	434 (67%), 234 (36.1%) DME, 219 (33.8%) AMD, 195 (30.1%) RVO	66.4 ± 7.4	Bevacizumab or Ranibizumab	No follow-up between 14 days to 90 days was considered as missed appoint and, no follow-up between 90 and 365 was considered as break-off and no follow-up visit for more than 365 days was considered as lost to follow-up	334 (51.54%) patients were lost to follow-up 127 (38.0), 112 (33.5), and 95 (28.4) had DME, AMD, and RVO	223 (34.45%) non-affordability, transport issues, not willing to continue	Non-affordability 120 (41.1%), No improvement in vision 83 (28.4%), Treatment elsewhere 27 (9.2%), Shift of residence 24 (8.2%), Transport issues 14 (4.9%), Passed away 9 (3.1%), Comorbidities 9 (3.1%), Not willing 6 (2.1%)	Among the three disease groups (DME, AMD, and RVO), a significant association between gender and loss to follow up was observed (P = 0.016). History of diabetes and hypertension were also significantly associated with loss to follow-up to anti-VEGF therapy (P < 0.001). A significant association was also observed in lost to follow-up after 1, 2, or ≥3 injections. Among patients who were lost to fo…
34	Failure to Complete Induction in Anti-VEGF Therapy for nAMD	Joel Hanhart et al.	2018	Israel	Retrospective cohort	Electronic medical records, 2008 - 2014	5638	2489 (44.15%)	80.3 ± 8.9	Bevacizumab, 3 loading doses within 100 days	Fewer than 3 loading doses within 100 days	22.3% (1255/5638) of all patients who started bevacizumab therapy did not fulfill the loading dose within 100 days.	1255 (22.3%) did not complete loading dose within 100 days	Area of residence as the major risk, for failing to receive the loading dose.	Not clear what they were evaluating
35	Compliance and adherence of patients with DME to intravitreal anti-VEGF therapy in daily practice vs nAMD	Maximilian Weiss et al.	2017	Germany	Retrospective cohort	Electronic records, phone interview, 2011 - 2015	136 DME, 109 nAMD	64% DM, 41% nAMD	65 DMO, 76 nAMD	Ranibizumab, Aflibercept, or Bevacizumab	A delay of more than 14 days was defined as a missed appointment., Absence of more than 100 days of therapy was determined as a therapy break-off.	24 (22%) of AMD had break-off, 63 (46%) DME had break off	16 (14.7%) nAMD break off (excluding change of doctor and complications), 48 (35.3%) DME excluding change of doctor, death, and complications	nAMD: Comorbidities 13 (33%), No reason 3 (8%), Personal 5 (13%), Problems with clinic 7 (18%), Change of doctor 4 (10%), Insurance problems 3 (8%), Communication issues 1 (3%), No prospect of improvement 1 (3%), Death 0, Complication 1 (3%), Transportation 1 (3%), Obvious compliance issue, Family problems 1 (3%). DME: Comorbidities 21 (20%), No reason 18 (17%), Personal 13 (12%), Problems with c…
36	Drivers of and Barriers to Adherence to Neovascular Age-Related Macular Degeneration and Diabetic Macular Edema Treatment Management Plans: A Multi-National Qualitative Study	Audrey Giocanti-Aurégan et al.	2022	USA, Canada, France, Germany, Italy and Spain	Cross-sectional	One to one phone interviews 4 months (June to October 2020)	94 patients, 79 caregivers and 62 retina specialists.	nAMD patients 12/49 (24%), DME patients 28/46 (61), nAMD caregivers 15/47 (32%), DME caregivers 12/33 (36%). Retina specialist data not given.	Mean age not given. nAMD 5/49 <60 years, 10/49 60-69 years, 24/49 70-79 years, 10 >=80 years. DME 22/46 <60 years, 18/46 60-69 years, 5/46 70-79 years, 1/46 >=80 years.	Anti-VEGF IVT injection, no limitations based on regimen or therapy.	No strict definition. Patient self reported missing an injection.	nAMD 7 (14%) patients reported missing an injection. DME 14 (30%) reported missing an injection.	NA	Patient reasons: common side effects (67% n=63), Fear of injection (54%), frequency of visits (26%), Education on treatment purpose (21%), travel logistics (20%), Doctor-patient relationship (18%), quality of medical care (15%), Waiting time before visit (12%), Ability to book an appointment (12%), financial burden (9%), Conflicting patient schedule (7%), Serious chronic comorbidities (3%), Patie…	This paper also included positive factors, so drivers for adherence. Could make for an interesting point separate from meta-analysis.
37	Longer treatment intervals are associated with reduced treatment persistence in neovascular age related macular degeneration	Kelvin Y C Teo et al.	2022	Australia, France, Ireland, Italy, Netherlands, New Zealand, Singapore, Spain, and Switzerland	Retrospective cohort	Patient registry Jan 2013 to Dec 2015, 5 year follow up	1538 eyes (1496 patients). 4 weeks 156, 6 weeks 249, 8 weeks 296, 10 weeks 256, 12 weeks 241, >12 weeks 298.	Overall 38%. 4W 37%, 6W 36%, 8W 38%, 10W 39%, 12W 36%, >12W 37%. Non-persistence, discontinuation MA. 5 year.	Overall 79.2 (8.4 SD) 4W 77.4 (8),6W 79.1 (7.6) ,8W 78.8 (8.7), 10W 79.6 (7.6),12W 79.8 (9.6),>12W 79.7 (8.3)	VEGF inhibitor monotherapy, (Bevacizumab, alifbercept, Ranibicumab). TAE.	Non-persistence was defined as patients that discontinued treatment of their own choice (if formally recorded inthe registry) or those who did not have a visit recorded within the last6 months of data extraction. Non-adherence (defined as not following the prescribed treatment regimen, for example, deviation from planned re-treatment intervals).	2 years: 43% non-persistence (n=659).	43% non-persistence (n=659) patient-led	55 deaths, 62 futility of treatments, 3 medical contraindications, 26 declined further treatments, 36 patients visited another Dr, 28 successful treatment and 571 unaccounted for.	Patient led non-persistence = 43% (n=659) as factors such as death were excluded before calculation. Include in all time points.
38	Visit adherence and visual acuity outcomes in patients with diabetic macular edema: a secondary analysis of DRCRnet Protocol T	Meera S Ramakrishnan et al.	2021	USA	Secondary analysis of the DRCRnet Protocol T study	DRCRnet Protocol T study. 2 years.	656 subjects	351 (53.5%)	60.0 (SD = 10.4) years	2.0 mg IVT alifibercept.1.25 mg IVT bevacizumab. 0.3 mg IVT ranibizumab. https://public.jaeb.org/drcrnet/stdy/206. PROTOCOL.	"the extent to which a patient’s behavior matches with medical advice". Measured by total number of missed visits, visit consistancy (percentage of 3 month periods with at least 1 attended visit), avg days between attended visits, max days between intended visit, avg missed days, max missed days. miss index (Avg missed days/total number of attended visits)	Missed visits mean = 1.7(SD = 3.4), median IQR 0.0 (0.0 - 2.0). Visit consistency < 100% = 40 (6.1%). 100% = 616 (93.9%). Average interval between visits mean = 35.0 (SD = 81.7) median 77.0 (IQR = 53.0 - 112.0). Maximum interval between visits mean = 97.0 (81.7), median 77.0 (53.0 - 112.0), Average interval of missed visits mean (SD) 42.2 (72.9) Median (IQR = 0.0,57.8). Maximum interval of missed…	Non-persistence = 63/628 (10.0%). Patients who died (n=28) were removed from total number of patients (n=656) and used to calculate patiend led non persistence. Non-persistence =, LTFU, MA, 2 years.	During the study period, 28 patients (4.3%) died, 31 patients (4.7%) withdrew from the study, and 32 patients (4.9%) were lost to follow-up.	Paper included a vague definition of non-adherence and utilised multiple metrics on which to track it, need to decide which metric to use. Utilises a very harsh definition of adherence. For patients who died during thestudy period, visit adherence was evaluated up to the time ofdeath and visual acuity at the last visit was carried forward.The first and most basic metric was the total number ofmis…
39	Aflibercept in clinical practice; visual acuity, injection numbers and adherence to treatment, for diabetic macular oedema in 21 UK hospitals over 3 years	S J Talks et al.	2022	UK	Retrospectiive case-notes review	Electronic patient database 3 years	Year 1 = 1742 (From 2196), Year 2 = 860 (From 1270), Year 3 = 305 (From 506).	0.62	(3) Mean age (SD) = 63.9 (12.8), (5). Mean age (SD) = 63.5 (13.2), (6). Mean age (SD) = 63.5 (13.2). 3,5 ans 6 monthly loading injections.	afilbercept injections with either 3,5 or 6 monthly loading doses.	non-adherence = loss to follow up (non-persistence)	Loss to follow-up: 10% 1 year, 28.8% at 3	N/A	119 deaths (Doesn’t mention if they were excluded from all analysis or future timepoints)	While the definition of non-adherence is very loose, the definition utilised in the paper as a metric for adherence is loss to follow up.
40	Patterns of treatment discontinuation in patients receiving anti-vascular endothelial growth factor for neovascular age-related macular degeneration	Narendra Dhingra et al. (Dhingra, Narendra et al.)	2022	UK	A retrospective case‑notes review	Medisoft® records. 5 years.	1322 eyes (1177 patients). 687 eyes (626 patients) at 5 year endpoint.	Not given	77.4 +/- 8.7 (Completers). 82.2 +/- 7.7 (Discontinued)	IVT anti-VEGF for nAMD	Doesn’t define adherence.	Non-persistence: 551 (46.8%) failed to complete the 5 year follow up.	7.6% (89/1177) non persistence Includes no documended reason, patient choice, ill health, non attendence. Non-persistence, LTFU,MA,5 year	"Of the 551 non‑completers, 251 patients (45.6%) deceased over 5 years.The reasons for treatment discontinuation in the remaining 300 patients (353 eyes) were early discharge due to stable disease (110, 20.0%), further treatment deemed futile (100, 18.1%), non‑attendance (15, 2.7%), ill health (14, 2.5%), patient choice (7, 1.3%), and care transferred elsewhere (1, 0.2%).In 53 patients (9.6%), th…
41	The impact of compliance among patients with diabetic macular oedema treated with intravitreal aflibercept: a 48-month follow-up study	Reinhard Angermann et al.	2021	Austria	Retrospective cohort	Electronic database 4 years	200 patients	0.65	69 years	IVT Anti-VEGF therapy.	LTFU was defined by a visit-freeinterval of>6 months.	97 (49%) patients were LTFU. Non-persistence, MA. LTFU, 4 years.	Not given breakdown	Not given breakdown
42	Treatment patterns and persistence rates with anti-vascular endothelial growth factor treatment for diabetic macular oedema in the UK: A real-world study	Tunde Peto et al.	2022	UK	Retrospective cohort	Electronic database 2 years	1606 (1263 patients)	60% overall	Mean age (SD) = 65.7 (12.9)	IVT Anti-VEGF (aflibercept, ranibizumab or unlicensed bevacizumab)	Non persistence - Treatment discontinuation. Non-Adherence- at least 1 anti-VEGF injection interval of at least 12 weeks. Non-adherence not given.	Non-persistence - 2 years: 447 eyes (27.8%) discontinued treatment. Non-adherence Y1 = 63.2% Y2 = 73.1%	No breakdown of patient led factors	During the first 2 years of treatment, 1096 eyes (68.2%) continued and 447 eyes (27.8%) discontinued treatment, respectively. Some eyes switched to laser treatment (0.1%, n = 1), steroid injections (3.9%; n = 62) or another anti- VEGF agent (8.5%, n = 137)	Doesn’t explore patient associated factors associated with non-persistence
43	Intravitreal Aflibercept Therapy and Treatment Outcomes of Eyes with Neovascular Age-Related Macular Degeneration in a Real-Life Setting: A Five-Year Follow-Up Investigation	Reinhard Angermann et al.	2022	Austria	Retrospective cohort	Electronic database 5 years.	648 treatment naïve eyes (559 patients)	0.33	79+/-7	IVT Anti-VEGF	Nonpersistence was defined as a visit-free interval of >6 months. No definition of non-adherence.	Non-persistence = 243 (37%) had an unintended pause of therapy or monitoring visits for at least 6 months. MA, Non-persistence, 5 years.	Patient led non-persistence = 243 (37%) as the definition includes unintended. Meaning doctor associated factors have been removed.
44	Importance of Treatment Duration: Unmasking Barriers and Discovering the Reasons for Undertreatment of Anti-VEGF Agents in Neovascular Age-Related Macular Degeneration	Bianka Sobolewska et al.	2021	Germany	Cross sectional study	Medical records 5 years	60 patients	0.5	Group 1 77.54 (5.64), Group 2 76.50 (7.64), Group 3 73.50 (7.36)	IVT anti-VEGF (ranibizumab, aflibercept or bev-acizumab)	"NA was defined as the occurrence of gaps between treatments and/or OCT visits of > 56 days after the scheduled appointment"	Group 1 38.9%, Group 2 88.9% and Group 3 100%	Doesn’t break down patient led factors.	barrier (Group 1, Group 2, Group 3). Too old for therapy (0% ,22.22% ,16.66%), Private/professional obligtions (0%,11.11%,5.55%), Comorbidity (11.11%,33.33% ,27.77%), Lack of support (0%,16.66%,16.66%), burden for family members (27.8%,66.7%,55.7%), challenge accompanying person (27.8%,66.7%,55.6%), travel/opportunity costs (27.8%,50%,61.1%), time commitment (44.4%,83.3%,77.8%), side effects (5.6…	group 1 with follow-up of ≤ 30 months; group 2 with follow-up between > 30 months and ≤ 60 months; and group 3 with follow-up of > 60 months. Mention in the barriers section of the discussion & results.
45	Short- and Long-Term Visual Outcomes in Patients Receiving Intravitreal Injections: The Impact of the Coronavirus 2019 Disease (COVID-19)-Related Lockdown	arnon	2022	USA	Retrospective chart study.	Electronic patient records 1 Dec 2019 to 31 Dec 2020. 9 months.	1001 patients	0.428	74.1 (12.4)	IVT anti-VEGF injection.	Not completing their intended follow up appointment.	522 (51.1%)	NA	NA	Doesn’t explore patient led factors for not completing intended appointment
46	The negative impact of COVID-19 pandemic on age-related macular degeneration patients treated with intravitreal bevacizumab injections	Roee Arnon et al.	2022	Israel	Retrospective observational cohort	Medical records Unspecified	77 eyes (77 patients)		79.83 +/- 7.01 79.34+/-7.38	IVT anti-VEGF injection.	Patients who missed or were late to office visits or IVT were defined as non-adherent.	53/77 nonadherent (68.8%)	NA	NA	Doesn’t explore patient led factors for not completing intended appointment
47	The effect of COVID-19 pandemic restrictions on neovascular AMD patients treated with treat-and-extend protocol	Mehmet Orkun Sevik et al.	2021	Turkey	Retrospective	Medical records March 16 - Jun 1 2020	104. Group 1 = 44, group 2 = 60.	Group 1 = 54.4%, Group 2 = 58.3%	Group 1 = 71.0+/-8.1 , Group 2 74.7+/- 8.0	IVT anti-VEGF injection (alifibercept). TAE	Attendence at scheduled IVI appointments	60 (57.69%)	NA	NA
	Loss to Follow-up in Patients with Neovascular Age-Related Macular Degeneration Treated with Anti-Vascular Endothelial Growth Factor Therapy in the United States in the IRIS® Registry	Khurana RN	2023	USA	Retrospective cohort	IRIS® (Intelligent Research in Sight) Registry data. 2013 - 2019 (6 years)	156327	NA	NA	Bevacizumab, Ranibizumab, Aflibercept Regimen not specified	LTFU was defined as no follow-up within 12 months from last intravitreal injection.	0.116	NA	increasing age, male sex, unilateral involvement, diabetes, Medicaid insurance, and race or ethnicity.
	DELAYED FOLLOW-UP IN PATIENTS WITH NEOVASCULAR AGE-RELATED MACULAR DEGENERATION TREATED UNDER UNIVERSAL HEALTH COVERAGE: Risk Factors and Visual Outcomes	Rozon JP	2022	Canada	Retrospective	Medical records 2013 - 2021 (8 years)	1291	463 (35.8%)	82 +/- 9	Bevacizumab, Ranibizumab, Aflibercept Treat and extend	A DFU was defined as a delay of ≥4 weeks than scheduled.	351 patients (27.2%) experienced ≥1 DFU	NA	older patients, patients with worse baseline visual acuity, and patients treated in the hospital compared with the clinic	ophthalmology tertiary care center and at a semiprivate clinic were included in the study. Health care costs to the patient at both sites were completely covered by the government under a universal health coverage
	Long-term persistence with aflibercept therapy among treatment-naïve patients with exudative age-related macular degeneration in a universal health care system: a retrospective study	Angermann R	2022	Austria	Retrospective	Electronic database 2015 - 2021 (6 years)	918	322 (35.1%)	79 +/- 7.6	Aflibercept Monthly loading dose for three months, then once every 8 weeks PRN	treatment nonpersistence (gap in ophthalmological care > 6 months	nonpersistence 38.3% after five years	NA	older age, male sex, requirement for caretakers or ambulance low visual acuity of the study eye or fellow eye
	Anti-Vascular Endothelial Growth Factor Treatment Discontinuation and Interval in Neovascular Age-Related Macular Degeneration in the United States	Bakri SJ	2022	USA	Retrospective cohort	Health insurance claims data 2011 - 2017 (6 years)	8167	3234 (39.6%)	78 +/- 9.9	Bevacizumab, Aflibercept, Ranibizumab 6-weekly or 8-weekly regimen	discontinued treatment if they did not receive an anti-VEGF injection for at least 12 months	overall rate of discontinuation from 24 months until 60 months after treatment initiation was 30.4%	NA	NA
	Analysing Subgroups and Treatment Discontinuation in a Finnish Cohort of Patients with Neovascular AMD	Ollila T,	2022	Finland	Retrospective	Clinical records 2012 - 2013 (1 year)	110	39 (35.5%)	80.4 +/- 8.6	Bevacizumab, Aflibercept, Ranibizumab Treat and extend	No longer being treated in the 4th year	49%. only 51% of the patients being in treatment until the fourth year.	NA	NA

## Sheet: Sheet1
Database	Search strategy	Results
Web of Science	((Adherence) OR (nonadherence) OR (non-adherence) OR (persistence) OR (non-persistence) OR (nonpersistence) OR (drop out) OR (dropout) OR (drop-out) OR (continuation) OR (discontinuation) OR (lost to follow up) OR (loss to follow up) OR (LTFU) OR (cessation) OR (undertreatment) OR (under-treatment) OR (compliance) OR (non-compliance) OR (noncompliance) OR (missed appointments) OR (irregular atten…	884
Pubmed	((Adherence) OR (nonadherence) OR (non-adherence) OR (persistence) OR (non-persistence) OR (nonpersistence) OR (drop out) OR (dropout) OR (drop-out) OR (continuation) OR (discontinuation) OR (lost to follow up) OR (loss to follow up) OR (LTFU) OR (cessation) OR (undertreatment) OR (under-treatment) OR (compliance) OR (non-compliance) OR (noncompliance) OR (missed appointments) OR (irregular atten…	2416
MEDLINE	((Adherence) OR (nonadherence) OR (non-adherence) OR (persistence) OR (non-persistence) OR (nonpersistence) OR (drop out) OR (dropout) OR (drop-out) OR (continuation) OR (discontinuation) OR (lost to follow up) OR (loss to follow up) OR (LTFU) OR (cessation) OR (undertreatment) OR (under-treatment) OR (compliance) OR (non-compliance) OR (noncompliance) OR (missed appointments) OR (irregular atten…	232
PsychINFO	((Adherence) OR (nonadherence) OR (non-adherence) OR (persistence) OR (non-persistence) OR (nonpersistence) OR (drop out) OR (dropout) OR (drop-out) OR (continuation) OR (discontinuation) OR (lost to follow up) OR (loss to follow up) OR (LTFU) OR (cessation) OR (undertreatment) OR (under-treatment) OR (compliance) OR (non-compliance) OR (noncompliance) OR (missed appointments) OR (irregular atten…	3
Cochrane Library	((Adherence) OR (nonadherence) OR (non-adherence) OR (persistence) OR (non-persistence) OR (nonpersistence) OR (drop out) OR (dropout) OR (drop-out) OR (continuation) OR (discontinuation) OR (lost to follow up) OR (loss to follow up) OR (LTFU) OR (cessation) OR (undertreatment) OR (under-treatment) OR (compliance) OR (non-compliance) OR (noncompliance) OR (missed appointments) OR (irregular atten…	677
CINAHL PLUS	((Adherence) OR (nonadherence) OR (non-adherence) OR (persistence) OR (non-persistence) OR (nonpersistence) OR (drop out) OR (dropout) OR (drop-out) OR (continuation) OR (discontinuation) OR (lost to follow up) OR (loss to follow up) OR (LTFU) OR (cessation) OR (undertreatment) OR (under-treatment) OR (compliance) OR (non-compliance) OR (noncompliance) OR (missed appointments) OR (irregular atten…	694
Google Scholar	Search is limited to 256 characters, so the search term used was: "Nonadherence OR non-persistence OR discontinuation OR undertreatment, anti-VEGF OR anti-vascular endothelial growth factor, macular degeneration OR macular oedema OR macular edema OR retinopathy OR vein occlusion OR choroidal neovascularization" The results were sorted by relevance and the first 20 pages of results used	200
